# Supplementary material for: The Species Effect: Differential Sphingosine-1-Phosphate Responses in the Bone in Human Versus Mouse
Source: Int J Mol Sci. 2024 May 8;25(10):5118. doi: 10.3390/ijms25105118 (PMC11121697; doi:10.3390/ijms25105118)
Supplement: Supplementary file 1 [file ijms-25-05118-s001.zip]

Archive with 3 entries (3 files):
- Supplementary Figure legends.pdf
- Supplementary Table S1_Significantly downregulated genes by Padj value.xlsx
- Supplementary Table S2_Significantly upregulated genes by Padj value.xlsx
